# Supplementary material for: Neonatal Red Blood Cell Transfusion Practices: A Multi-National Survey Study
Source: Healthcare (Basel). 2025 Mar 6;13(5):568. doi: 10.3390/healthcare13050568 (PMC11898768; doi:10.3390/healthcare13050568)
Supplement: Supplementary file 1 [file healthcare-13-00568-s001.zip]

Archive with 1 entries (1 files):
- healthcare-3491508-supplementary.pdf
